# Supplementary material for: An original infection model identifies host lipoprotein import as a route for blood-brain barrier crossing
Source: Nat Commun. 2020 Nov 30;11:6106. doi: 10.1038/s41467-020-19826-2 (PMC7704634; doi:10.1038/s41467-020-19826-2)
Supplement: Supplementary file 4 — Source Data [file 41467_2020_19826_MOESM4_ESM.xlsx]

## Sheet: Fig. 1e
Screen for pathogen entry ex vivo
number of pathogen by VNC
Non-pathogenic E.coli	L. plantarum	S. agalactiae (GBS)	S. pneumoniae	N. meningitidis	L. innocua	L. monocytogenes		S. cerevise	C. albicans	C. albicans Δfilamentous	C. glabrata	C. neoformans
0	0	2	87	9	0	0		0		0	4	0
0	0	0	51	10	0	0		0		0	43	0
0	0	4	75	7	2	2		0		5	15	0
0	0	14	126	3	7	7		0		0	0	0
0	0	33	61	16	1	0		0		0	22	0
0	1	3	69	1	1	3		0		2	3	0
0	0	0	51	47	3	3		0		0	0	0
0	0	7	65	12	0	14		0		9	15	0
0	0	30	54	4	8	0		0		0	7	0
0	1	216	46	8	8	1		0		0	2	0
0	0	139	57	9	6	11		0		0	14	0
0	0	294	62		1	8		0		1	5
	0	257	68		0	9				4	6
	0	85	77		12	4				0	2
		181			1	30
		129			0	37
		256			3	34
		128			3	20
		142			3	5
		50			4	66
		111			0	22
		124			0	34
		87			0	93
		213			0	35
		124			0	23
		107			1	75
		59			1	35
		266			0	38
		119			0	4
					1	24
					1	35
					0	54
					0	130
					10	42
					0	11
					24	9
					0	10
					0	16
					0	14
					3	19
					0	7
					2	14
					5	29
					3
					0
					6
					5
					1
					2
					12
					2
					7
					15

## Sheet: Fig. 2b
Brain entry for different GBS strains
Number of bacteria per VNC
Non-pathogenic E.coli	L.plantarum	BM110	COH1	NEM316	Fixed NEM316
0	0	15	26	2	0
0	0	14	16	0	0
0	0	4	76	4	0
0	0	10	25	14	0
0	0	20	20	33	0
0	1	19	39	3	0
0	0	31	41	0	1
0	0	10	23	7	0
0	0	37	25	30	1
0	1	43	19	216
0	0	75	74	139
0	0	24	55	294
	0	201	79	257
	0	91	50	85
		48	62	181
		22	54	129
		38	73	256
		55	39	128
		50	94	142
		26	110	50
		26		111
		32		124
		47		87
		38		213
		91		124
		52		107
		276		59
		38		266
		50		119

## Sheet: Fig. 2f
GBS entry chen endocytosis is blocked in PG
Number of GBS per VNC
PG>white	PG>shibirets
109	101
61	87
47	132
108	70
119	47
67	62
31	57
	37

## Sheet: Fig. 2g and Suppl Fig. 3c
BBB permeability (dextran assay) upon infection with or without HEPES
Non Infected	Non Infected (+HEPES)	NEM316	NEM316 (+HEPES)	Δlgt/lsp	Δlgt/lsp (+HEPES)	Δblr	Δblr (+HEPES)
1.18002	0.880999	5.54163	1.83984	3.76397	2.05926	8.60936	6.12935
1.18602	0.716786	7.53543	3.44654	4.78253	3.02652	11.4536	6.17729
0.719972	1.05993	8.0204	2.57916	4.32293	2.71895	11.0768	5.6725
0.909924	1.40325	5.94987	1.95521	5.24007	2.14328	10.1743	5.61087
0.714099	0.479808	5.48871	1.80438	7.09257	2.33144	13.7114	4.75027
0.630064	0.730571	7.67617	0.964891	3.99363	2.38792	8.99331	7.27457
1.65991	0.663962	6.691	2.25234	4.66549	2.67955	5.70816	6.26202
	0.459526		1.89866			10.8812	8.37853
	0.799355

## Sheet: Fig. 2h
GBS entry with and without medium buffering
Number of GBS per VNC
					Normalisation
	6 h	6 h HEPES	Mean 6 h		6 h	6 h HEPES
Replicate 1	28	31			0.365535	0.4047
	162	94			2.11488	1.22715
	80	49			1.04439	0.639687
	171	84			2.23238	1.09661
	41	14			0.535248	0.182768
	85	58			1.10966	0.75718
	71	46			0.926893	0.600522
	44	46			0.574413	0.600522
	55	14			0.718016	0.182768
	29	28	76.6		0.37859	0.365535
Replicate 2	79	12			0.849462	0.129032
	117	18			1.25806	0.193548
	116	8			1.24731	0.0860215
	60	0			0.645161	0
Replicate 3	39	0			0.75	0
	62	45	93		1.19231	0.483871
	55	50			1.05769	0.961538
		116				2.23077
		53	52			1.01923

## Sheet: Fig 3b and Suppl Fig 3a
Ex vivo screening of GBS surface components (GBS entry) 24 h post-infection
Number of GBS per VNC
Non-pathogenic E.coli	L.plantarum	GBS Wild-type	GBS pcylΔ (hyper-hemolytic)	GBS ΔcylE (non-hemolytic)	GBS ΔSrt A (Δsurface proteins)	GBS ΔcpsE (acapsular)	GBS Δlgt	GBS Δlsp	GBS Δlgt/lsp	GBS ΔBlr	GBS ΔBlr-LRR	GBS ΔBlr +Blr	GBS + Blr
0	0	141	34	38	276	250	40	78	11	20	64	41	127
0	0	163	264	123	176	103	31	2	3	31	39	85	109
0	0	84	19	97	33	118	20	21	0	38	103	69	114
0	0	69	56	185	202	27	69	32	5	71	95	116	268
0	0	56	60	387	352	129	22	18	1	15	35	129	391
0	1	59	81	405	383	61	41	95	3	37	37	161	106
0	0	146	61	238	154	171	81	19	0	44	59	23	88
0	0	158	33	113	29	241	59	62	9	16	52	132	76
0	0	179	7	40	238	98	120		3	15	102	120	59
0	1	81	85	46	288	169	40		17	47	24	55	105
0	0	112	13	33	140	199	67		28	91	43	187	129
0	0	93	81	31	83	119	28		20	34		98	59
	0	158	34	82	45	114			7	31		55	157
	0	86	64	108		208			14	35			82
		148	54	153		122			16	43			110
		67	18	403		126			32	22
		98				139			17	33
		118				268			10	9
		152				166			34	20
		77							14	47
		111							14	44
		177							19	7
		184							30	62
		170							9	30
		101							20	39
		73							11	47
		108							26	99
		88							39	42
		124							8	172
		86							42	111
		41							12	75
									34	97
									16	39
									47	100
									34	17
									31	75
									51	42
									24	46
									4	14
									40	47
									17	18
									22	27
									39	26
										81
										29

## Sheet: Fig. 3c
Ex vivo screening of GBS surface components (GBS entry) 6 h post-infection
Number of GBS per VNC
GBS wild-type	GBS Δlgt/lsp	GBS Δblr
131	26	26
71	20	40
84	24	43
80	17	38
78	11	33
73	48	117
132	32	13
215	42	19
183	27	16
122	9	29
154	34	41
134	14	81
117	13	18
54	8	21
60	38	59
36	3	42
30	32
88	1
59	0
	3
	0
	2

## Sheet: Fig. 4a
GBS entry upon independent knockdowns of lipoprotein receptors in the SPG at 24 h post infection
Number of GBS per VNC
Control	E-cad RNAi	LpR1 RNAi	LpR2 RNAi	arr RNAi	Mgl RNAi
210	149	118	26	187	182
91	305	97	50	125	104
141	22	67	45	61	74
105	211	78	32	125	61
113	47	74	16	62	76
110		208	21		168
67		180	69
160		121	80
114		170	52
261		77	45
70		71	58
141			48
104			61
150			99
82			68
125			66
95			136
103			62
59
65

## Sheet: Fig. 4e
Full western-blot for co-immunpreciptation of Blr by Lpr2::GFP columns.

## Sheet: Fig. 4f
GBS entry when endocytosis is blocked in the SPG at 6 h post-infection
Number of GBS per VNC
-	LpR2 RNAi	dynamints	dynaminDN
119	38	0	10
82	8	2	2
85	40	4	13
112	17	2	11
86	23	6	20
50	57	3	12
65	30	30	24
24	41	25
51	114	41
32	18	24
119		16
89		45
53
71
55
31
117
50
13
30
46
96
18
104
85

[truncated: 13 more sheets: Fig. 5b, Fig. 5c, Fig. 5d, Fig. 5e, Fig. 6a and Suppl 6d-e, g, Fig. 6e and Suppl. 6f, Fig. 6f and Suppl. 6h, Supp 1a-c, Suppl 4a, c, Supp. Fig 4g-h, Supp. Fig 4j, Suppl 5b, Suppl 5c-d]
